# Supplementary material for: Potential Role of ABCF2 Gene in Pudendal Nerve Neuropathy and Interstitial Cystitis
Source: Genes (Basel). 2025 Feb 26;16(3):281. doi: 10.3390/genes16030281 (PMC11942409; doi:10.3390/genes16030281)
Supplement: Supplementary file 1 [file genes-16-00281-s001.zip]

Archive with 1 entries (1 files):
- genes-3470707-supplementary.pdf
